# Supplementary material for: Interactive Effects of HDL Cholesterol and hs-CRP in Relation to Cardiometabolic Risk Clustering Among Middle-Aged Adults
Source: Medicina (Kaunas). 2026 Jun 5;62(6):1096. doi: 10.3390/medicina62061096 (PMC13303969; doi:10.3390/medicina62061096)
Supplement: Supplementary file 1 [file medicina-62-01096-s001.zip]

Archive with 1 entries (1 files):
- medicina-4300584-supplementary.pdf
